# Supplementary material for: Functional Characterization of a Female-Biased Chemoreceptor of the Codling Moth (Cydia pomonella) Responding to Aldehydes and Other Volatile Compounds
Source: J Chem Ecol. 2025 Feb 25;51(2):28. doi: 10.1007/s10886-025-01579-1 (PMC11861427; doi:10.1007/s10886-025-01579-1)
Supplement: Supplementary file 1 — Supplementary Data File 1 (XLSX 29 KB) [file 10886_2025_1579_MOESM1_ESM.xlsx]

## Sheet: Title sheet
Functional characterization of a female-biased chemoreceptor of the codling moth (Cydia pomonella) responding to aldehydes and other volatile compounds
Journal of Pest Science
Alberto Maria Cattaneo1*#, Charles A. Kwadha1,2#, Heidi Pullmann-Lindsley3, Anna L. Erdei1, R. Jason Pitts3 and William B. Walker III1,4*
1Swedish University of Agricultural Sciences, Department of Plant Protection Biology, Chemical Ecology. Lomma - Campus Alnarp, SE-234 56 Sweden 2North Carolina State University, Department of Entomology and Plant Pathology, 1575 Varsity Drive, NC 27695-7616, USA 3Baylor University, Department of Biology, 101 Bagby Avenue, Waco, TX 76706, USA 4USDA-ARS, Temperate Tree Fruit and Vegetable Research …

## Sheet: qRT-PCR Data
qPCR - CT Values					Delta Ct Calculations (each female/male sample CTs subtracted from average of male CTs)				Relative Quantities (RQ) - Primer Efficiency^Delta CT)
	OR22	ActR2	HSP40		OR22	ActR2	HSP40		OR22	ActR2	HSP40	Geometric Mean RQ(REFs)			Relative Gene Expression			Calibrated Relative Gene Expression Vales (Female Normalized to Male Average)
Calculated Primer Efficiencies	1.86	1.68	1.72		Delta Ct	Delta Ct	Delta Ct		RQ	RQ	RQ
	CT-Female	CT-Female	CT-Female													log2 transformed				T-Test (two tailed distribution with two sample equal variance)
F1 avg	23.61	23.775	20.63		7.03	0.303333	0.968333		78.465	1.17043	1.69071	1.40672			55.7788	5.80164		40.5033
F2 avg	24.34	24.06	21.56		6.3	0.0183333	0.0383333		49.8806	1.00956	1.02101	1.01527			49.1306	5.61855		35.6758		calibrated relative gene expression values	log2 transformed
F3 avg	24.16	24.79	22.155		6.48	-0.711667	-0.556667		55.7756	0.691281	0.739417	0.714944			78.0139	6.28566		56.6492
Female CT Average	24.0367	24.2083	21.4483											AVERAGE	60.9744	5.90195		44.2761		0.00244855	0.0018933
	CT-Male	CT-Male	CT-Male											StDev	15.1264	StErr		8.73321
M1 avg	31.055	23.425	20.995		-0.415	0.653333	0.603333		0.772951	1.40347	1.38708	1.39525			0.553988	-0.852075		0.402274
M2 avg	31.895	24.585	22.15		-1.255	-0.506667	-0.551667		0.458946	0.768853	0.741424	0.755014			0.607864	-0.71818		0.441395
M3 avg	28.97	24.225	21.65		1.67	-0.146667	-0.0516667		2.81895	0.926733	0.972369	0.949277			2.96957	1.57025		2.15633
Male CT Average	30.64	24.0783	21.5983											AVERAGE	1.37714	2.51651e-15		1
														StDev	1.37935	StErr	0.796367
	Orco	ActR2	HSP40		Orco	ActR2	HSP40		Orco	ActR2	HSP40	Geometric Mean RQ(REFs)			Relative Gene Expression			Calibrated Relative Gene Expression Vales
Calculated Primer Efficiencies	1.97	1.68	1.72		Delta Ct	Delta Ct	Delta Ct		RQ	RQ	RQ
	CT-Female	CT-Female	CT-Female													log2 transformed				T-Test (two tailed distribution with two sample equal variance)
F1 avg	18.88	22.71	19.81		0.406667	0.803333	1.08		1.3175	1.51704	1.79627	1.65076			0.798114	-0.325333		0.781125
F2 avg	19.97	23.42	20.89		-0.683333	0.0933333	0		0.629189	1.04961	1	1.02451			0.614139	-0.703362		0.601066		calibrated relative gene expression values	log2
F3 avg	20.62	23.74	21.42		-1.33333	-0.226667	-0.53		0.404929	0.889058	0.750188	0.816676			0.495825	-1.0121		0.485271
Female CT Average	19.8233	23.29	20.7067											AVERAGE	0.636026	-0.680264		0.622487		0.0935318	0.0780532
	CT-Male	CT-Male	CT-Male											StDev	0.152328	StErr		0.0879469
M1 avg	18.44	22.75	20.51		0.846667	0.763333	0.38		1.77548	1.48589	1.22886	1.35127			1.31393	0.393885		1.28596
M2 avg	19.86	24.38	21.31		-0.573333	-0.866667	-0.42		0.677911	0.63787	0.796302	0.712697			0.951191	-0.0721932		0.930943
M3 avg	19.56	23.41	20.85		-0.273333	0.103333	0.04		0.830831	1.05507	1.02193	1.03837			0.800131	-0.321692		0.783099
Male CT Average	19.2867	23.5133	20.89											AVERAGE	1.02175	-8.14164e-16		1
														StDev	0.264065	StErr	0.152458
										OR22 expression further normalized to Orco expression:					95.8678		71.1277
																Fold Change - Normalized to Male Average	Standard Errors
															CpomOR22	44.28	8.73321
															CpomOrco	-1.61	0.0879469

## Sheet: Primer Efficiency All Replicate
Primers
OR22										Average		OR22 F2R2	Ct 1	Ct 2	Avg Ct	Sample Quantity	Log (sample quantity)		Orco F1R1	Ct 1	Ct 2	Avg Ct	Sample Quantity	Log (sample quantity)
2NG OR22	7.4	7.39	6.86	7.5	7.49	7.37	6.9	6.92		7.22875		A			7.22875	2	0.30103		A			8.015	2	0.30103
.2NG OR22	10	9.99	8.96	8.87	9.6	9.48	8.75	8.66		9.28875		B			9.28875	0.2	-0.69897		B			9.615	0.2	-0.69897
.02NG OR22	13.76	13.73	12.5	12.6	14.95	14.87	13.98	13.79		13.7725		C			13.7725	0.02	-1.69897		C			12.9475	0.02	-1.69897
.002NG OR22	17.75	18.3	16.52	16.51	17.61	17.54	16.3	16.45		17.1225		D			17.1225	0.002	-2.69897		D			17.0925	0.002	-2.69897
.0002NG OR22	21.52	21.42	19.94	20.22	22.59	22.66	21.39	21.31		21.3813		E			21.3813	0.0002	-3.69897		E			20.795	0.0002	-3.69897
.00002NG OR22	25.18	26.09	23.9	23.82	25.92	26.6	24.39	24.7		25.075		F			25.1912	2e-05	-4.69897		F			24.2175	2e-05	-4.69897
ActR2
2NG A	8.9	8.68	8.71	8.66	7.67	7.78	7.68	7.6		8.21						Dilution Factor	10						Dilution Factor	10
.2NG A	12.87	12.68	12.23	11.99	11.52	11.42	10.59	10.55		11.7313
.02NG A	16.74	16.83	16.33	16.46	15.61	15.91	14.71	14.6		15.8987						Slope	-3.69829						Slope	-3.39136
.002NG A	22.77	22.55	22.23	22.32	21.95	21.72	19.89	19.49		21.615						R Squared	0.993341						R Squared	0.987964
.0002NG A	25.93	25.94	24.9	25.19	24.64	24.55	22.59	22.81		24.5688						Efficiency (%)	86.3784						Efficiency (%)	97.182
.00002NG A	32.15	32.76	32.16	32.45	30.22	30.32	26.41	26.53		30.375						Converted Efficiency	1.86378						Converted Efficiency	1.97182
HSP40												ActR2 F2R2	Ct 1	Ct 2	Avg Ct	Sample Quantity	Log (sample quantity)
2NG H	8.24	8.14	7.59	7.46	6.95	6.95	6.74	6.7		7.34625		A			8.21	2	0.30103
.2NG H	11.35	11.31	10.66	10.58	9.84	9.84	9.45	9.35		10.2975		B			11.7313	0.2	-0.69897
.02NG H	14.99	14.95	13.98	14.5	13.73	13.73	12.73	12.68		13.9113		C			15.8987	0.02	-1.69897
.002NG H	21.85	21.82	20.22	20.43	20.6	20.6	15.95	15.99		19.6825		D			21.615	0.002	-2.69897
.0002NG H	28.13	28.19	25.63	24.64	26.64	26.64	19.51	19.5		24.86		E			24.5688	0.0002	-3.69897
.00002NG H	29.7	29.69	27.77	27.9	28.55	28.55	22.61	22.71		27.185		F			30.375	2e-05	-4.69897
Orco
2NG ORCO	8.6	8.44	7.28	7.74						8.015						Dilution Factor	10
0.2NG ORCO	10.44	10.54	8.87	8.61						9.615
0.02NG ORCO	12.65	12.49	13.29	13.36						12.9475						Slope	-4.43011
0.002NG ORCO	15.85	16.26	17.98	18.28						17.0925						R Squared	0.99353
0.0002NG ORCO	19.97	20.24	21.69	21.28						20.795						Efficiency (%)	68.1621
0.00002NG ORCO	24.23	25.15	23.88	23.61						24.2175						Converted Efficiency	1.68162
												HSP40 F1R1	Ct 1	Ct 2	Avg Ct	Sample Quantity	Log (sample quantity)
												A			7.34625	2	0.30103
												B			10.2975	0.2	-0.69897
												C			13.9113	0.02	-1.69897
												D			19.6825	0.002	-2.69897
												E			24.86	0.0002	-3.69897
												F			27.185	2e-05	-4.69897
																Dilution Factor	10
																Slope	-4.24721
																R Squared	0.986208
																Efficiency (%)	71.9683
																Converted Efficiency	1.71968
