# Supplementary material for: Functional Characterization of a Female-Biased Chemoreceptor of the Codling Moth (Cydia pomonella) Responding to Aldehydes and Other Volatile Compounds
Source: J Chem Ecol. 2025 Feb 25;51(2):28. doi: 10.1007/s10886-025-01579-1 (PMC11861427; doi:10.1007/s10886-025-01579-1)
Supplement: Supplementary file 3 — Supplementary Data File 3 (XLSX 33.6 KB) [file 10886_2025_1579_MOESM3_ESM.xlsx]

## Sheet: Title sheet
Functional characterization of a female-biased chemoreceptor of the codling moth (Cydia pomonella) responding to aldehydes and other volatile compounds
Journal of Pest Science
Alberto Maria Cattaneo1*#, Charles A. Kwadha1,2#, Heidi Pullmann-Lindsley3, Anna L. Erdei1, R. Jason Pitts3 and William B. Walker III1,4*
1Swedish University of Agricultural Sciences, Department of Plant Protection Biology, Chemical Ecology. Lomma - Campus Alnarp, SE-234 56 Sweden 2North Carolina State University, Department of Entomology and Plant Pathology, 1575 Varsity Drive, NC 27695-7616, USA 3Baylor University, Department of Biology, 101 Bagby Avenue, Waco, TX 76706, USA 4USDA-ARS, Temperate Tree Fruit and Vegetable Research …

## Sheet: SSR
	Hexane	R-linalool	S-linalool	2-phenylethanol	3-octanol	(E,E)-alpha-farnesol	(Z)-3-hexenol	(E,E)-8,10-dodecadien-1-ol	Nonanal	(Z)-4-undecenal	(Z)-6-Undecenal 10	(E,E)-2,4-decadienal	Citral	Beta-cyclocitral	2-heptanone	Ethyl acetate	Ethyl hexanoate	Ethyl-(E,Z)-2,4-decadienoate	Methyl-(E,Z)-2,4-decadienoate	Hexyl 2-methyl-butanoate	Methyl salicylate	(E,E)-8,10-dodecadien-1-yl acetate	(Z,Z)-3,13-Octadecadien-1-yl acetate	(E)-beta-farnesene	(E,E)-alpha-farnesene	(E)-beta-caryophyllene	2-Phenylacetonitrile	DMNT	Average spiking
Replicate	Raw spike counting
1	-5	-5	0	-9	-17	2	6	1	100	59	115	5	7	5	-7	-18	-4	3	14	3	-13	13	18	-2	-3	-2	-9	2	9.25
2	1	-9	7	1	-5	1	8	6	108	97	106	10	6	-5	-18	-10	25	8	3	11	-7	2	1	2	2	-6	19	1	13.0357
3	-5	13	14	20	10	7	8	10	110	84	126	23	20	-2	11	2	14	15	10	21	3	6	12	5	5	7	21	7	20.6071
4	10	7	16	18	19	19	17	18	76	40	61	24	20	0	-5	9	19	18	10	29	8	14	17	18	20	16	19	16	19.75
5	-9	-14	-12	-14	0	-8	-12	-13	69	34	57	11	-19	-7	-11	-10	-11	-7	-19	-13	-9	-16	-17	-9	-6	-11	-18	-12	-3.78571
Average	-1.6	-1.6	5	3.2	1.4	4.2	5.4	4.4	92.6	62.8	93	14.6	6.8	-1.8	-6	-5.4	8.6	7.4	3.6	10.2	-3.6	3.8	6.2	2.8	3.6	0.8	6.4	2.8
Std.Err.	3.31059	5.03587	5.09902	6.89493	6.18547	4.42041	4.74974	5.16333	8.44748	12.2123	14.2513	3.77624	7.1232	2.08327	4.79583	4.81248	6.88912	4.45646	5.92115	7.28286	3.91918	5.42586	6.53758	4.46542	4.52327	4.81041	8.25591	4.55412
Replicate	Normalized spike counting
1	-0.540541	-0.540541	0	-0.972973	-1.83784	0.216216	0.648649	0.108108	10.8108	6.37838	12.4324	0.540541	0.756757	0.540541	-0.756757	-1.94595	-0.432432	0.324324	1.51351	0.324324	-1.40541	1.40541	1.94595	-0.216216	-0.324324	-0.216216	-0.972973	0.216216
2	0.0767123	-0.690411	0.536986	0.0767123	-0.383562	0.0767123	0.613699	0.460274	8.28493	7.4411	8.13151	0.767123	0.460274	-0.383562	-1.38082	-0.767123	1.91781	0.613699	0.230137	0.843836	-0.536986	0.153425	0.0767123	0.153425	0.153425	-0.460274	1.45753	0.0767123
3	-0.242634	0.630849	0.679376	0.970537	0.485269	0.339688	0.388215	0.485269	5.33795	4.07626	6.11438	1.11612	0.970537	-0.0970537	0.533795	0.0970537	0.679376	0.727903	0.485269	1.01906	0.145581	0.291161	0.582322	0.242634	0.242634	0.339688	1.01906	0.339688
4	0.506329	0.35443	0.810127	0.911392	0.962025	0.962025	0.860759	0.911392	3.8481	2.02532	3.08861	1.21519	1.01266	0	-0.253165	0.455696	0.962025	0.911392	0.506329	1.46835	0.405063	0.708861	0.860759	0.911392	1.01266	0.810127	0.962025	0.810127
5	-2.37736	-3.69811	-3.16981	-3.69811	0	-2.11321	-3.16981	-3.43396	18.2264	8.98113	15.0566	2.90566	-5.01887	-1.84906	-2.90566	-2.64151	-2.90566	-1.84906	-5.01887	-3.43396	-2.37736	-4.22642	-4.49057	-2.37736	-1.58491	-2.90566	-4.75472	-3.16981
Average	-0.515498	-0.788757	-0.228664	-0.542489	-0.154821	-0.103713	-0.131698	-0.293784	9.30164	5.78044	8.96471	1.30893	-0.363728	-0.357826	-0.952522	-0.960366	0.0442234	0.145652	-0.456724	0.0443232	-0.753821	-0.333513	-0.204965	-0.257225	-0.100103	-0.486467	-0.457813	-0.345414
Std.Err.	0.496812	0.769993	0.74808	0.863994	0.477802	0.524661	0.763216	0.795305	2.53392	1.23217	2.15039	0.417102	1.16789	0.401717	0.580291	0.589844	0.827198	0.507702	1.1615	0.888653	0.512805	0.997306	1.11418	0.560393	0.428655	0.643813	1.15314	0.71678
Wilcoxon Signed Rank Test (α = 0.05)		0.465	0.345	0.715	0.588	0.043	0.345	0.5	0.043	0.043	0.043	0.043	0.5	0.5	0.345	0.225	0.225	0.043	0.5	0.345	0.273	0.345	0.345	0.068	0.043	0.893	0.686	0.5
Test of Normality
	Kolmogorov-Smirnova			Shapiro-Wilk
	Statistic	df	Sig.	Statistic	df	Sig.
Hexane	0.29	5	0.195	0.865	5	0.245
R-linalool	0.323	5	0.097	0.826	5	0.13
S-linalool	0.354	5	0.039	0.705	5	0.011
2-phenylethanol	0.225	5	,200*	0.848	5	0.188
3-octanol	0.215	5	,200*	0.939	5	0.661
(E,E)-alpha-farnesol	0.361	5	0.032	0.807	5	0.092
(Z)-3-hexenol	0.42	5	0.004	0.645	5	0.002
(E,E)-8,10-dodecadien-1-ol	0.389	5	0.013	0.702	5	0.01
Nonanal	0.195	5	,200*	0.921	5	0.539
(Z)-4-undecenal	0.186	5	,200*	0.973	5	0.893
(Z)-6-Undecenal 10	0.169	5	,200*	0.972	5	0.885
(E,E)-2,4-decadienal	0.34	5	0.06	0.811	5	0.1
Citral	0.424	5	0.004	0.626	5	0.001
Beta-cyclocitral	0.289	5	,200*	0.875	5	0.289
2-heptanone	0.17	5	,200*	0.971	5	0.885
Ethyl acetate	0.188	5	,200*	0.936	5	0.636
Ethyl hexanoate	0.234	5	,200*	0.917	5	0.511
Ethyl-(E,Z)-2,4-decadienoate	0.363	5	0.03	0.724	5	0.017
Methyl-(E,Z)-2,4-decadienoate	0.404	5	0.008	0.72	5	0.015
Hexyl 2-methyl-butanoate	0.356	5	0.037	0.743	5	0.026
Methyl salicylate	0.183	5	,200*	0.94	5	0.666
(E,E)-8,10-dodecadien-1-yl acetate	0.386	5	0.014	0.756	5	0.034
(Z,Z)-3,13-Octadecadien-1-yl acetate	0.345	5	0.052	0.804	5	0.087
(E)-beta-farnesene	0.314	5	0.119	0.839	5	0.163
(E,E)-alpha-farnesene	0.208	5	,200*	0.945	5	0.698
(E)-beta-caryophyllene	0.307	5	0.14	0.855	5	0.212
2-Phenylacetonitrile	0.309	5	0.134	0.799	5	0.079
DMNT	0.404	5	0.008	0.714	5	0.013
*. This is a lower bound of the true significance.
a. Lilliefors Significance Correction

## Sheet: GC-SSR
Raw spike counting (Spikes/5.0 sec)
Headspace	Haplomalus 583			Malus 590	Haplomalus 566	Haplomalus 560	Haplomalus 583	Haplomalus 500	Malus 561	Malus 561	Malus 559	Malus 603
GC-MS	Rep1	Rep2	Rep3	Rep4	Rep5	Rep 6	Rep7	Rep8	Rep9	Rep10	Rep11	Rep12	Average	Std.Err.
Hexane	15	30	15	65	5	1	1	-1	14	-8	-4	13	12.1667	5.68868
Nonanal	84	14	95	137	180	42	88	16	64	65	18	54	71.4167	14.4513
Unknown	-	-	-	-	64	26	40	13	41	29	19	14	30.75	6.05849
Decanal	96	114	110	212	269	84	255	-13	73	120	86	146	129.333	23.2872
Undecanal	165	49	44	105	218	55	113	-6	48	53	40	82	80.5	17.7557
Dodecanal	143	56	83	127	230	47	137	15	38	26	22	47	80.9167	18.8593
Column	DB-wax				HP-5
Spike counting (Spikes/sec)
Headspace	Haplomalus 583			Malus 590	Haplomalus 566	Haplomalus 560	Haplomalus 583	Haplomalus 500	Malus 561	Malus 561	Malus 559	Malus 603	Wilcoxon Signed Rank Test (α = 0.05)
GC-MS	Rep1	Rep2	Rep3	Rep4	Rep5	Rep 6	Rep7	Rep8	Rep9	Rep10	Rep11	Rep12	Average	Std.Err.	p-value
Hexane	3	6	3	13	1	0.2	0.2	-0.2	2.8	-1.6	-0.8	2.6	2.43333	1.13774	-
Nonanal	16.8	2.8	19	27.4	36	8.4	17.6	3.2	12.8	13	3.6	10.8	14.2833	2.89026	0.003
Unknown	-	-	-	-	12.8	5.2	8	2.6	8.2	5.8	3.8	2.8	6.15	1.2117	0.012
Decanal	19.2	22.8	22	42.4	53.8	16.8	51	-2.6	14.6	24	17.2	29.2	25.8667	4.65744	0.003
Undecanal	33	9.8	8.8	21	43.6	11	22.6	-1.2	9.6	10.6	8	16.4	16.1	3.55114	0.003
Dodecanal	28.6	11.2	16.6	25.4	46	9.4	27.4	3	7.6	5.2	4.4	9.4	16.1833	3.77186	0.002
Column	DB-wax				HP-5
Parameters
	Hoplomalus 583		Malus 590		Hoplomalus 566		Hoplomalus 560		Hoplomalus 583		Hoplomalus 500		Malus 561		Malus 559		Malus 603
GC-MS	RT	Kovats	RT	Kovats	RT	Kovats	RT	Kovats	RT	Kovats	RT	Kovats	RT	Kovats	RT	Kovats	RT	Kovats
Nonanal	11.533	1395.91	11.467	1391.48	11.488	1105.54	11.469	1104.57	11.484	1105.34	11.498	1106.06	11.483	1105.29	11.492	1105.75	11.481	1105.18
Unknown	-	-	-	-	11.66	1114.37	11.643	1113.5	11.655	1114.12	11.66	1114.37	11.636	1113.14	11.642	1113.45	11.645	1113.6
Decanal	13.15	1498.66	13.117	1496.56	13.32	1206.77	13.305	1205.94	13.317	1206.6	13.324	1206.99	13.313	1206.38	13.304	1205.89	13.314	1206.44
Undecanal	14.783	1607.89	14.717	1603.24	15.029	1307.57	15.008	1306.34	15.038	1308.1	15.083	1310.75	15.065	1309.69	15.051	1308.87	15.034	1307.87
Dodecanal	16.3	1715.51	16.212	1709.01	16.651	1409.3	16.689	1411.67	16.658	1409.74	16.437	1395.94	16.656	1409.61	16.702	1412.48	16.654	1409.49
Column	DB-wax				HP-5
Test of normality
	Kolmogorov-Smirnova			Shapiro-Wilk
	Statistic	df	Sig.	Statistic	df	Sig.
Hexane	0.275	8	0.077	0.786	8	0.02
Nonanal	0.161	8	,200*	0.938	8	0.593
Unknown	0.166	8	,200*	0.91	8	0.353
Decanal	0.235	8	,200*	0.924	8	0.463
Undecanal	0.199	8	,200*	0.955	8	0.764
Dodecanal	0.164	8	,200*	0.953	8	0.74
