# Supplementary material for: Functional Characterization of a Female-Biased Chemoreceptor of the Codling Moth (Cydia pomonella) Responding to Aldehydes and Other Volatile Compounds
Source: J Chem Ecol. 2025 Feb 25;51(2):28. doi: 10.1007/s10886-025-01579-1 (PMC11861427; doi:10.1007/s10886-025-01579-1)
Supplement: Supplementary file 4 — Supplementary Data File 4 (XLSX 43.9 KB) [file 10886_2025_1579_MOESM4_ESM.xlsx]

## Sheet: Title sheet
Functional characterization of a female-biased chemoreceptor of the codling moth (Cydia pomonella) responding to aldehydes and other volatile compounds
Journal of Pest Science
Alberto Maria Cattaneo1*#, Charles A. Kwadha1,2#, Heidi Pullmann-Lindsley3, Anna L. Erdei1, R. Jason Pitts3 and William B. Walker III1,4*
1Swedish University of Agricultural Sciences, Department of Plant Protection Biology, Chemical Ecology. Lomma - Campus Alnarp, SE-234 56 Sweden 2North Carolina State University, Department of Entomology and Plant Pathology, 1575 Varsity Drive, NC 27695-7616, USA 3Baylor University, Department of Biology, 101 Bagby Avenue, Waco, TX 76706, USA 4USDA-ARS, Temperate Tree Fruit and Vegetable Research …

## Sheet: Blends
Raw data (nA)
Indoles 1	0	0	0	0	0	0	0	0	10	0
Indoles 2	0	0	0	0	0	0	0	0	0	0
Ketones 1	0	0	5	0	0	0	30	20	15	10
Ketones 2	0	0	0	0	0	0	15	10	10	10
Alcohols 1	0	0	0	0	0	40	10	0	10	5
Alcohols 2	0	0	0	0	0	30	20	15	5	15
Alcohols 3	0	0	0	0	0	30	10	15	20	15
Aldehydes	50	30	40	20	15	30	85	70	50	25
Lactones	100	90	140	55	35	130	340	360	160	100
Carboxylic acids 1	0	0	0	0	0	30	0	0	5	5
Carboxylic acids 2	30	15	40	10	5	50	110	110	40	40
Carboxylic acids 3	0	0	0	0	0	20	0	10	10	5
Amines	0	0	0	0	0	30	0	30	0	0
Terpenes 1	0	0	0	0	0	20	0	10	0	5
Terpenes 2	0	0	5	0	0	10	10	60	0	10
Terpenes 3	0	0	0	0	0	10	10	0	0	5
Normalized data
Indoles 1	0	0	0	0	0	0	0	0	6.25	0
Indoles 2	0	0	0	0	0	0	0	0	0	0
Ketones 1	0	0	3.57143	0	0	0	8.82353	5.55556	9.375	10
Ketones 2	0	0	0	0	0	0	4.41176	2.77778	6.25	10
Alcohols 1	0	0	0	0	0	30.7692	2.94118	0	6.25	5
Alcohols 2	0	0	0	0	0	23.0769	5.88235	4.16667	3.125	15
Alcohols 3	0	0	0	0	0	23.0769	2.94118	4.16667	12.5	15
Aldehydes	50	33.3333	28.5714	36.3636	42.8571	23.0769	25	19.4444	31.25	25
Lactones	100	100	100	100	100	100	100	100	100	100
Carboxylic acids 1	0	0	0	0	0	23.0769	0	0	3.125	5
Carboxylic acids 2	30	16.6667	28.5714	18.1818	14.2857	38.4615	32.3529	30.5556	25	40
Carboxylic acids 3	0	0	0	0	0	15.3846	0	2.77778	6.25	5
Amines	0	0	0	0	0	23.0769	0	8.33333	0	0
Terpenes 1	0	0	0	0	0	15.3846	0	2.77778	0	5
Terpenes 2	0	0	3.57143	0	0	7.69231	2.94118	16.6667	0	10
Terpenes 3	0	0	0	0	0	7.69231	2.94118	0	0	5

## Sheet: Lactones
Raw
alpha-angelicalactone	0	0	20	0	0	0	0	0	0	0
delta-dodecanolactone	160	300	80	140	60	90	60	80	60	110
delta-nonanolactone	10	20	10	15	5	10	0	5	5	10
delta-octanolactone	0	10	0	0	0	10	0	0	0	0
delta-tetradecanolactone	10	30	10	20	0	0	0	0	0	0
delta-valerolactone	0	0	0	10	0	0	0	15	0	0
gamma-octanolactone	5	20	10	10	0	0	5	10	10	15
gamma-undecalactone	250	670	180	310	110	270	200	240	210	400
gamma-valerolactone	0	0	10	0	10	10	0	10	0	15
Normalized
alpha-angelicalactone	0	0	11.1111	0	0	0	0	0	0	0
delta-dodecanolactone	64	44.7761	44.4444	45.1613	54.5455	33.3333	30	33.3333	28.5714	27.5
delta-nonanolactone	4	2.98507	5.55556	4.83871	4.54545	3.7037	0	2.08333	2.38095	2.5
delta-octanolactone	0	1.49254	0	0	0	3.7037	0	0	0	0
delta-tetradecanolactone	4	4.47761	5.55556	6.45161	0	0	0	0	0	0
delta-valerolactone	0	0	0	3.22581	0	0	0	6.25	0	0
gamma-octanolactone	2	2.98507	5.55556	3.22581	0	0	2.5	4.16667	4.7619	3.75
gamma-undecalactone	100	100	100	100	100	100	100	100	100	100
gamma-valerolactone	0	0	5.55556	0	9.09091	3.7037	0	4.16667	0	3.75

## Sheet: gamma-undecalactone crc
Raw
1e-07	0	0	15	40	30	0	0	25	15	20
1.00e-6.3	10	10	50	50	40	15	0	70	50	50
1e-06	30	20	80	80	45	30	0	130	50	80
1e-5.3	90	115	300	310	210	180	35	440	140	360
1e-05	160	280	470	470	250	230	100	640	330	400
1e-4.3	360	540	840	590	520	490	200	1030	600	1150
0.0001	270	350	770	460	470	470	170	780	740	950
Normalized
1e-07	0	0	0.0178571	0.0677966	0.0576923	0	0	0.0242718	0.0202703	0.0173913
1.00e-6.3	0.0277778	0.0185185	0.0595238	0.0847458	0.0769231	0.0306122	0	0.0679612	0.0675676	0.0434783
1e-06	0.0833333	0.037037	0.0952381	0.135593	0.0865385	0.0612245	0	0.126214	0.0675676	0.0695652
1e-5.3	0.25	0.212963	0.357143	0.525424	0.403846	0.367347	0.175	0.427184	0.189189	0.313043
1e-05	0.444444	0.518519	0.559524	0.79661	0.480769	0.469388	0.5	0.621359	0.445946	0.347826
1e-4.3	1	1	1	1	1	1	1	1	0.810811	1
0.0001	0.75	0.648148	0.916667	0.779661	0.903846	0.959184	0.85	0.757282	1	0.826087

## Sheet: Aldehydes
Raw
heptanal	5	10	15	0	40	20	15	15	35	15
octanal	45	60	100	5	90	110	85	30	105	30
nonanal	100	160	190	10	140	160	150	50	90	20
decanal	160	200	250	20	190	240	190	200	290	40
undecanal	360	430	510	30	450	450	380	430	510	60
gamma-undecalactone	120	140	190	20	170	250	140	80	230	30
Normalized
heptanal	1.38889	2.32558	2.94118	0	8.88889	4.44444	3.94737	3.48837	6.86275	25
octanal	12.5	13.9535	19.6078	16.6667	20	24.4444	22.3684	6.97674	20.5882	50
nonanal	27.7778	37.2093	37.2549	33.3333	31.1111	35.5556	39.4737	11.6279	17.6471	33.3333
decanal	44.4444	46.5116	49.0196	66.6667	42.2222	53.3333	50	46.5116	56.8627	66.6667
undecanal	100	100	100	100	100	100	100	100	100	100
gamma-undecalactone	33.3333	32.5581	37.2549	66.6667	37.7778	55.5556	36.8421	18.6047	45.098	50
Note: in this analysis, effects to gamma-undecalactone are reported as a direct comparison of efficacy with the aldehydes.

## Sheet: undecanal crc
Raw
1e-07	90	60	10	50	90	40	20	40	25	10
1.00e-6.3	70	60	15	40	60	50	20	30	20	5
1e-06	240	90	65	90	70	75	30	40	25	5
1e-5.3	370	310	180	240	180	200	90	130	70	15
1e-05	410	510	500	510	240	420	130	90	50	10
1e-4.3	660	1210	850	1660	940	1350	580	360	350	20
0.0001	720	1260	690	1800	810	1100	530	460	500	25
Normalized
1e-07	0.125	0.047619	0.0117647	0.0277778	0.0957447	0.0296296	0.0344828	0.0869565	0.05	0.4
1.00e-6.3	0.0972222	0.047619	0.0176471	0.0222222	0.0638298	0.037037	0.0344828	0.0652174	0.04	0.2
1e-06	0.333333	0.0714286	0.0764706	0.05	0.0744681	0.0555556	0.0517241	0.0869565	0.05	0.2
1e-5.3	0.513889	0.246032	0.211765	0.133333	0.191489	0.148148	0.155172	0.282609	0.14	0.6
1e-05	0.569444	0.404762	0.588235	0.283333	0.255319	0.311111	0.224138	0.195652	0.1	0.4
1e-4.3	0.916667	0.960317	1	0.922222	1	1	1	0.782609	0.7	0.8
0.0001	1	1	0.811765	1	0.861702	0.814815	0.913793	1	1	1

## Sheet: COOH 2
Raw
propionic	10	15	0	10	15	0	5	40	15
valeric acid	5	10	0	5	10	0	10	40	10
hexanoic acid	5	10	5	5	15	0	5	30	20
heptanoic acid	5	10	5	0	10	0	15	40	15
octanoic acid	5	10	5	5	10	0	10	25	10
octanoic acid	5	5	5	5	20	0	10	20	20
n-nonanoic acid	10	10	10	0	10	0	35	30	20
decanoic acid	20	35	30	15	25	5	30	40	30
undecanoic acid	30	50	35	20	50	5	60	70	70
dodecanoic acid	15	35	15	10	30	0	30	50	40
tridecanoic acid	10	10	10	0	15	0	20	25	25
tetradecanoic acid	5	5	5	0	10	0	20	30	20
undecanal	120	280	150	430	510	60	360	510	490
Normalized
propionic	8.33333	5.35714	0	2.32558	2.94118	0	1.38889	7.84314	3.06122
valeric acid	4.16667	3.57143	0	1.16279	1.96078	0	2.77778	7.84314	2.04082
hexanoic acid	4.16667	3.57143	3.33333	1.16279	2.94118	0	1.38889	5.88235	4.08163
heptanoic acid	4.16667	3.57143	3.33333	0	1.96078	0	4.16667	7.84314	3.06122
octanoic acid	4.16667	3.57143	3.33333	1.16279	1.96078	0	2.77778	4.90196	2.04082
octanoic acid	4.16667	1.78571	3.33333	1.16279	3.92157	0	2.77778	3.92157	4.08163
n-nonanoic acid	8.33333	3.57143	6.66667	0	1.96078	0	9.72222	5.88235	4.08163
decanoic acid	16.6667	12.5	20	3.48837	4.90196	8.33333	8.33333	7.84314	6.12245
undecanoic acid	25	17.8571	23.3333	4.65116	9.80392	8.33333	16.6667	13.7255	14.2857
dodecanoic acid	12.5	12.5	10	2.32558	5.88235	0	8.33333	9.80392	8.16327
tridecanoic acid	8.33333	3.57143	6.66667	0	2.94118	0	5.55556	4.90196	5.10204
tetradecanoic acid	4.16667	1.78571	3.33333	0	1.96078	0	5.55556	5.88235	4.08163
undecanal	100	100	100	100	100	100	100	100	100
