# Supplementary material for: Functional Characterization of a Female-Biased Chemoreceptor of the Codling Moth (Cydia pomonella) Responding to Aldehydes and Other Volatile Compounds
Source: J Chem Ecol. 2025 Feb 25;51(2):28. doi: 10.1007/s10886-025-01579-1 (PMC11861427; doi:10.1007/s10886-025-01579-1)
Supplement: Supplementary file 6 — Supplementary Table 2 (XLSX 20.6 KB) [file 10886_2025_1579_MOESM6_ESM.xlsx]

## Sheet: Title sheet
Functional characterization of a female-biased chemoreceptor of the codling moth (Cydia pomonella) responding to aldehydes and other volatile compounds
Journal of Pest Science
Alberto Maria Cattaneo1*#, Charles A. Kwadha1,2#, Heidi Pullmann-Lindsley3, Anna L. Erdei1, R. Jason Pitts3 and William B. Walker III1,4*
1Swedish University of Agricultural Sciences, Department of Plant Protection Biology, Chemical Ecology. Lomma - Campus Alnarp, SE-234 56 Sweden 2North Carolina State University, Department of Entomology and Plant Pathology, 1575 Varsity Drive, NC 27695-7616, USA 3Baylor University, Department of Biology, 101 Bagby Avenue, Waco, TX 76706, USA 4USDA-ARS, Temperate Tree Fruit and Vegetable Research …

## Sheet: Sheet1
compound	Blend	supplier	Purity	CAS#	Used in SSR Experiments
indole	Indoles 1	Alfa Aesar	0.99	120-72-9
3-methylindole	Indoles 1	Acros Organics	0.98	83-34-1
indole-3-carboxyaldehyde	Indoles 1	Acros Organics	0.97	487-89-8
methyl indole-3-carboxylate	Indoles 1	Alfa Aesar	0.99	942-24-5
2,3-dimethylindole	Indoles 1	Alfa Aesar	0.97	91-55-4
2-methylindole	Indoles 1	Acros Organics	0.98	95-20-5
4-ethylphenol	Indoles 1	Alfa Aesar	0.97	123-07-9
1H-indole-3-acetic acid	Indoles 2	Acros Organics	>99.0%	87-51-4
oxindole	Indoles 2	Combi-Blocks	0.98	59-48-3
quinoline	Indoles 2	Acros Organics	0.99	91-22-5
4-hydroxyindole	Indoles 2	TCI America	>99.0%	2380-94-1
isatin	Indoles 2	Alfa Aesar	0.98	91-56-5
3-indolemethanol	Indoles 2	Alfa Aesar	0.97	700-06-1
6-methyl-5-hepten-2-one	Ketones 1	Alfa Aesar	0.98	110-93-0
acetone	Ketones 1	Fisher Chemical	0.995	67-64-1
cis-jasmone	Ketones 1	Alfa Aesar	0.94	488-10-8
coumarin	Ketones 1	Acros Organics	0.99	91-64-5
cyclopentanone	Ketones 1	Acros Organics	0.99	120-92-3
ethyl acetate	Ketones 1	Fisher Chemical	0.98	141-78-6	Yes
isophorone	Ketones 1	Acros Organics	0.97	78-59-1
2-heptanoe	Ketones 1	Alfa Aesar	0.99	110-43-0
2-octanone	Ketones 1	TCI America	0.98	111-13-7
2-nonanoe	Ketones 1	TCI America	>98.0%	821-55-6
L-(-)-carvone	Ketones 2	Acros Organics	0.99	6485-40-1
L-(-)-fenchone	Ketones 2	Acros Organics	>98.0%	7787-20-4
4-ketoisophorone	Ketones 2	TCI America	0.98	1125-21-9
geranyl acetone	Ketones 2	Alfa Aesar	0.97	689-67-8
(1S)-(-)-camphor	Ketones 2	Alfa Aesar	0.98	464-48-2
(1R)-(+)-camphor	Ketones 2	Alfa Aesar	0.98	464-49-3
(-)-(Alpha)-thujone	Ketones 2	Sigma Aldrich	0.96	546-80-5
(D)-(+)-fenchone	Ketones 2	Acros Organics	0.97	4695-62-9
2-propanol	Alcohols 1	Fisher Chemical	0.995	67-63-0
4-tert butylphenol	Alcohols 1	Alfa Aesar	0.99	98-54-4
DL-menthol	Alcohols 1	Acros Organics	0.99	89-78-1
farnesol	Alcohols 1	Acros Organics	0.96	4602-84-0	Yes
glycerol	Alcohols 1	Fisher Chemical	0.99	56-81-5
o-cresol	Alcohols 1	Acros Organics	0.99	95-48-7
p-cresol	Alcohols 1	Acros Organics	>99.0%	106-44-5
n-butanol	Alcohols 1	Fisher Chemical	>99.0%	71-36-3
ethanol	Alcohols 1	Acros Organics	0.995	64-17-5
methanol	Alcohols 1	Fisher Scientific	0.998	67-56-1
m-cresol	Alcohols 1	Sigma Aldrich	0.99	108-39-4
1-hexanol	Alcohols 2	Alfa Aesar	0.99	111-27-3
1-octen-3-ol	Alcohols 2	Acros Organics	0.98	3391-86-4
anisole	Alcohols 2	Acros Organics	0.99	100-66-3
cis-3-hexen-1-ol	Alcohols 2	Acros Organics	0.98	928-96-1	Yes
cyclohexanol	Alcohols 2	Alfa Aesar	0.99	108-93-0
hexanal	Alcohols 2	Alfa Aesar	0.98	66-25-1
trans-2-hexen-1-ol	Alcohols 2	Acros Organics	0.96	928-95-0
trans-2-hexenal	Alcohols 2	Acros Organics	0.99	6728-26-3
cedrol	Alcohols 2	TCI America	>98.0%	77-53-2
geosmin	Alcohols 2	Sigma Aldrich	>97.0%	16423-19-1
(S)-(+)-linalool	Alcohols 3	ChemSpace	0.93	126-90-9	Yes
(R)-(-)-linalool	Alcohols 3	Acros Organics	0.95	126-91-0	Yes
1,8-cineole	Alcohols 3	Acros Organics	0.99	470-82-6
linalool	Alcohols 3	Alfa Aesar	0.97	78-70-6
eugenol	Alcohols 3	Acros Organics	0.99	97-53-0
isoeugenol	Alcohols 3	Acros Organics	0.98	97-54-1
tetrahydrolinalool	Alcohols 3	TCI America	>98.0%	78-69-3
geranyl linalool	Alcohols 3	Acros Organics	0.95	1113-21-9
linalool oxide	Alcohols 3	TCI America	>97.0%	60047-17-8
1,4-cineole	Alcohols 3	Sigma-Aldrich	0.85	470-67-7
geraniol	Aldehydes	Alfa Aesar	0.97	106-24-1
heptanal	Aldehydes	Alfa Aesar	0.97	111-71-7
n-octanal	Aldehydes	TCI America	>98.0%	124-13-0
nonanal	Aldehydes	TCI America	>95.0%	124-19-6	Yes
decanal	Aldehydes	TCI America	>97.0%	112-31-2	Yes
undecanal	Aldehydes	TCI America	>97.0%	112-44-7	Yes
dodecanal	Aldehydes	TCI America	>95.0%	112-54-9	Yes
alpha-angelicalactone	Lactones	Alfa Aesar	0.98	591-12-8
delta-dodecanolactone	Lactones	Alfa Aesar	0.98	713-95-1
delta-nonanolactone	Lactones	Alfa Aesar	0.98	3301-94-8
delta-octanolactone	Lactones	Alfa Aesar	0.97	698-76-0
delta-tetradecanolactone	Lactones	Alfa Aesar	0.98	2721-22-4
delta-valerolactone	Lactones	Alfa Aesar	0.98	542-28-9
gamma-octanolactone	Lactones	Alfa Aesar	0.98	104-50-7
gamma-undecalactone	Lactones	Acros Organics	0.98	104-67-6
gamma-valerolactone	Lactones	Alfa Aesar	0.98	108-29-2
acetic acid	Carboxylic acids 1	Fisher Chemical	0.997	64-19-7
glycine	Carboxylic acids 1	Fisher Chemical	>99.0%	56-40-6
isovaleric acid	Carboxylic acids 1	Acros Organics	0.99	503-74-2
(L)-(+)-glutamic Acid	Carboxylic acids 1	Fisher Chemical	0.99	56-86-0
(L)-(+)-lactic acid	Carboxylic acids 1	Acros Organics	0.9	79-33-4
linalyl acetate	Carboxylic acids 1	Acros Organics	0.95	115-95-7
linoleic acid	Carboxylic acids 1	Acros Organics	0.99	60-33-3
methyl myristate	Carboxylic acids 1	TCI America	>98.0%	124-10-7
propionic acid	Carboxylic acids 2	Fisher Chemical	>99.0%	79-09-4
valeric acid	Carboxylic acids 2	TCI America	>98.0%	109-52-4
hexanoic acid	Carboxylic acids 2	Acros Organics	0.99	142-62-1
heptanoic acid	Carboxylic acids 2	Acros Organics	0.98	111-14-8
octanoic acid	Carboxylic acids 2	Acros Organics	0.99	124-07-2
7-octenoic acid	Carboxylic acids 2	Sigma Aldrich	0.97	18719-24-9
n-nonanoic acid	Carboxylic acids 2	Acros Organics	0.97	112-05-0
decanoic acid	Carboxylic acids 2	Acros Organics	0.99	334-48-5
undecanoic acid	Carboxylic acids 2	TCI America	0.98	112-37-8
dodecanoic acid	Carboxylic acids 2	Alfa Aesar	0.99	143-07-7
n-tridecanoic acid	Carboxylic acids 2	Acros Organics	0.97	638-53-9
tetradecanoic acid	Carboxylic acids 2	Acros Organics	0.99	544-63-8
2-oxovaleric acid	Carboxylic acids 3	Sigma Aldrich	0.98	1821-02-09
2-ketobutyric acid	Carboxylic acids 3	Sigma Aldrich	0.97	600-18-0
2-methylbutyric acid	Carboxylic acids 3	Alfa Aesar	0.98	116-53-0
isobutyric acid	Carboxylic acids 3	Alfa Aesar	0.99	79-31-2
trans-ferulic acid	Carboxylic acids 3	TCI America	0.98	537-98-4
trans-p-coumaric acid	Carboxylic acids 3	TCI America	0.98	501-98-4
1,4-diaminobutane	Amines	Acros Organics	0.99	110-60-1
1,5-diaminopentane	Amines	Alfa Aesar	0.98	462-94-2
1-bromo-3-chloropropane	Amines	Acros Organics	0.99	109-70-6
ammonium chloride	Amines	Fisher Chemical	>99.5%	12125-02-09
ammonium hydroxide	Amines	Fisher Chemical	28-30%	1336-21-6
N-phenyl-1-naphthylamine	Amines	Acros Organics	0.98	90-30-2
pyrrolidine	Amines	Alfa Aesar	0.99	123-75-1
spermidine	Amines	Acros Organics	0.99	124-20-9
spermine	Amines	Acros Organics	0.97	71-44-3
trimethylamine hydrochloride	Amines	TCI America	>98.0%	593-81-7
(-)-alpha-pinene	Terpenes 1	Acros Organics	0.98	7785-26-4
(-)-limonene	Terpenes 1	Acros Organics	0.96	5989-54-8
(+)-nootkatone	Terpenes 1	Alfa Aesar	>98.0%	4674-50-4
(1S)-(-)-beta-pinene	Terpenes 1	Acros Organics	0.98	18172-67-3
alpha terpineol	Terpenes 1	Acros Organics	0.97	98-55-5
citral	Terpenes 1	Acros Organics	0.95	5392-40-5	Yes
citronellol	Terpenes 1	Acros Organics	0.95	106-22-9
farnesene	Terpenes 1	Sigma Aldrich	mixture of isomers	502-61-4	Yes (both isomers tested individually in SSR)
(+)-limonene	Terpenes 1	TCI America	>99.0%	5989-27-5
geranyl acetate	Terpenes 2	Alfa Aesar	0.98	105-87-3
N,N-diethyl-m-toluamide	Terpenes 2	Acros Organics	0.98	134-62-3
trans-cinnamaldehyde	Terpenes 2	Acros Organics	0.99	14371-10-9
alpha terpinene	Terpenes 2	TCI America	>90.0%	99-86-5
gamma terpinene	Terpenes 2	TCI America	>95.0%	99-85-4
(-)-terpinen-4-ol	Terpenes 2	Acros Organics	0.97	20126-76-5
camphene	Terpenes 2	TCI America	>78.0%	79-92-5
methyl salicylate	Terpenes 2	Acros Organics	0.99	119-36-8	Yes
sabinene	Terpenes 3	Sigma Aldrich	0.97	546-79-2
beta-caryophyllene	Terpenes 3	TCI America	>90.0%	87-44-5	Yes
isoamyl acetate	Terpenes 3	TCI America	>98.0%	123-92-2
nerol	Terpenes 3	Alfa Aesar	0.97	106-25-2
L-(-)-borneol	Terpenes 3	Alfa Aesar	>97.0%	464-45-9
cis-decahydro-1-napthol	Terpenes 3	Sigma Aldrich	0.98	207127-50-2
ethyl-2-trans-4-cis-decadienoate	Terpenes 3	Sigma Aldrich	>95.0%	3025-30-7	Yes
