# Supplementary material for: Functional Characterization of a Female-Biased Chemoreceptor of the Codling Moth (Cydia pomonella) Responding to Aldehydes and Other Volatile Compounds
Source: J Chem Ecol. 2025 Feb 25;51(2):28. doi: 10.1007/s10886-025-01579-1 (PMC11861427; doi:10.1007/s10886-025-01579-1)
Supplement: Supplementary file 7 — Supplementary Table 3 (XLSX 16.1 KB) [file 10886_2025_1579_MOESM7_ESM.xlsx]

## Sheet: Title sheet
Functional characterization of a female-biased chemoreceptor of the codling moth (Cydia pomonella) responding to aldehydes and other volatile compounds
Journal of Pest Science
Alberto Maria Cattaneo1*#, Charles A. Kwadha1,2#, Heidi Pullmann-Lindsley3, Anna L. Erdei1, R. Jason Pitts3 and William B. Walker III1,4*
1Swedish University of Agricultural Sciences, Department of Plant Protection Biology, Chemical Ecology. Lomma - Campus Alnarp, SE-234 56 Sweden 2North Carolina State University, Department of Entomology and Plant Pathology, 1575 Varsity Drive, NC 27695-7616, USA 3Baylor University, Department of Biology, 101 Bagby Avenue, Waco, TX 76706, USA 4USDA-ARS, Temperate Tree Fruit and Vegetable Research …

## Sheet: CpomOR22 - Z611al
Raw data
Dose|spk/s	1	2	3	4	5	6	7	8	9	10	11
0.001	-4	2	6	16	-8	24	-	-	-	-	-
0.01	14	20	22	14	10	4	-	-	-	-	-
0.1	24	24	26	14	26	12	-	-	-	-	-
0.5	14	32	44	38	42	40	50	14	-	-	-
1	22	32	74	110	78	80	-	-	-	-	-
5	90	42	86	204	104	108	-	90	-	-	94
10	124	32	100	302	114	194	230	230	212	-	132
50	208	108	186	354	288	284	256	236	222	162	194
100	228	72	166	274	270	286	228	-	-	138	120
150	-	-	-	-	-	-	112	112	224	120	130
Normalized
Dose|spk/s	1	2	3	4	5	6	7	8	9	10	11	Average	Std.Err.
0.001	-0.0192308	0.0185185	0.0322581	0.0451977	-0.0277778	0.084507	-	-	-	-	-	0.0222455	0.0170685
0.01	0.0673077	0.185185	0.11828	0.039548	0.0347222	0.0140845	-	-	-	-	-	0.0765212	0.0262355
0.1	0.115385	0.222222	0.139785	0.039548	0.0902778	0.0422535	-	-	-	-	-	0.108245	0.0279485
0.5	0.0673077	0.296296	0.236559	0.107345	0.145833	0.140845	0.195312	0.059322	-	-	-	0.156103	0.0291644
1	0.105769	0.296296	0.397849	0.310734	0.270833	0.28169	-	-	-	-	-	0.277195	0.0389421
5	0.432692	0.388889	0.462366	0.576271	0.361111	0.380282	-	0.381356	-	-	0.484536	0.433438	0.0255663
10	0.596154	0.296296	0.537634	0.853107	0.395833	0.683099	0.898438	0.974576	0.954955	-	0.680412	0.68705	0.0741505
50	1	1	1	1	1	1	1	1	1	1	1	1	0
100	1.09615	0.666667	0.892473	0.774011	0.9375	1.00704	0.890625	-	-	0.851852	0.618557	0.859431	0.0511695
150	-	-	-	-	-	-	0.4375	0.474576	1.00901	0.740741	0.670103	0.666386	0.102984
